# Supplementary material for: Research Trends and Core Themes in Operating Room Patient Safety: A Scope-Based Keyword Network Analysis (2020–2024)
Source: Healthcare (Basel). 2025 Dec 3;13(23):3164. doi: 10.3390/healthcare13233164 (PMC12692044; doi:10.3390/healthcare13233164)
Supplement: Supplementary file 1 [file healthcare-13-03164-s001.zip]

Archive with 1 entries (1 files):
- healthcare-3960288-supplementary.pdf
